# Supplementary material for: Integrative bioinformatics approach yields a novel gene expression risk model for prognosis and progression prediction in prostate cancer
Source: J Cell Mol Med. 2024 Jun 6;28(11):e18405. doi: 10.1111/jcmm.18405 (PMC11154836; doi:10.1111/jcmm.18405)
Supplement: Supplementary file 2 — Table S2 [file JCMM-28-e18405-s002.xlsx]

## Sheet: Supplementary Table S2
Table S2. Survival Data and Consensus Clustering Groups of patients in TCGA
PFS_time: progression-free survival time.The length of time a patient lives without disease progression after beginning treatment.
PFS_status: progression-free survival status. 1 referred to disease progression and 0 referred to no disease progression.
Patient_ID	group	PFS_status	PFS_time (months)
TCGA-J4-A83M	3	0	17.85
TCGA-KK-A8IL	1	1	20.65
TCGA-EJ-5501	2	0	44.88
TCGA-VN-A88P	1	0	41.42
TCGA-J4-A83K	1	0	10.78
TCGA-SU-A7E7	1	0	18.12
TCGA-2A-A8VO	3	0	55.92
TCGA-KK-A6E3	1	0	67.59
TCGA-HC-8260	1	1	3.48
TCGA-HC-A6AP	3	0	2.33
TCGA-EJ-8468	1	0	77.16
TCGA-EJ-7312	3	0	36.13
TCGA-G9-6342	2	0	55.76
TCGA-J4-A67N	3	1	14.53
TCGA-HC-7230	2	0	32.91
TCGA-XK-AAJT	1	1	37.02
TCGA-EJ-5525	2	1	11.11
TCGA-G9-6499	3	0	50.73
TCGA-HC-7742	2	1	3.72
TCGA-HC-8213	3	0	19.36
TCGA-V1-A9O5	2	1	4.08
TCGA-ZG-A9L1	2	1	37.71
TCGA-HC-7079	1	1	4.14
TCGA-G9-6378	1	0	37.97
TCGA-EJ-5509	1	0	48.13
TCGA-EJ-7782	2	0	38.37
TCGA-V1-A9OX	3	0	37.28
TCGA-CH-5763	1	0	12
TCGA-J9-A52C	1	0	5.85
TCGA-EJ-5515	1	0	60.23
TCGA-EJ-8470	2	0	38.1
TCGA-YL-A9WH	2	0	14.04
TCGA-J4-A67Q	1	0	32.05
TCGA-ZG-A9LN	1	1	3.78
TCGA-G9-6356	1	0	47.15
TCGA-KK-A8IG	1	0	82.36
TCGA-EJ-5505	2	0	30.31
TCGA-EJ-7789	2	0	36.33
TCGA-EJ-5516	2	0	62.1
TCGA-FC-7708	1	0	28.41
TCGA-EJ-5522	2	0	68.35
TCGA-XK-AAIW	2	1	14.04
TCGA-EJ-A8FU	1	0	4.54
TCGA-YL-A8SL	2	0	32.45
TCGA-VP-A87K	2	1	15.55
TCGA-KK-A6E7	3	1	67.07
TCGA-HI-7168	1	1	10.13
TCGA-KK-A8I9	1	0	32.91
TCGA-HC-7213	2	1	5.59
TCGA-HC-8257	2	1	0.95
TCGA-G9-A9S7	2	1	21.14
TCGA-J4-A67L	3	0	25.32
TCGA-G9-6338	1	1	54.21
TCGA-EJ-7315	2	0	33.14
TCGA-EJ-5518	2	1	39.29
TCGA-HC-7750	1	0	17.16
TCGA-YL-A9WI	3	0	53.36
TCGA-CH-5743	1	0	13.97
TCGA-EJ-7785	2	0	38.7
TCGA-J9-A52B	2	1	1.87
TCGA-KK-A7AW	3	1	6.71
TCGA-V1-A8MG	3	0	28.18
TCGA-ZG-A9N3	2	1	8.02
TCGA-J9-A52E	2	1	2.93
TCGA-FC-A4JI	2	0	28.83
TCGA-KK-A8I8	2	0	31.79
TCGA-EJ-7781	2	0	35.28
TCGA-V1-A9ZR	1	1	44.75
TCGA-YL-A8HK	2	1	45.24
TCGA-KK-A7AU	3	1	6.81
TCGA-ZG-A9L0	2	0	11.67
TCGA-KC-A7FA	3	0	19.66
TCGA-HC-A6HY	3	0	4.41
TCGA-M7-A722	3	1	18.38
TCGA-ZG-A9LY	1	0	12.16
TCGA-J4-A67O	1	0	27.58
TCGA-HC-A6AO	3	0	17.42
TCGA-EJ-5524	2	1	27.42
TCGA-EJ-7328	1	0	27.68
TCGA-YL-A8SC	2	1	41.46
TCGA-HC-A9TH	2	1	9.7
TCGA-KK-A5A1	2	1	6.67
TCGA-KK-A8IM	2	0	62.96
TCGA-M7-A720	1	0	12.62
TCGA-EJ-7325	3	0	35.18
TCGA-4L-AA1F	2	0	11.51
TCGA-VP-A87J	2	1	42.61
TCGA-EJ-5517	1	0	62.1
TCGA-2A-AAYF	3	0	44.84
TCGA-TK-A8OK	1	0	0.89
TCGA-EJ-7791	1	0	36.76
TCGA-M7-A71Z	3	0	21.14
TCGA-CH-5744	2	0	1.97
TCGA-KK-A7B4	2	1	20.94
TCGA-XA-A8JR	1	0	12.36
TCGA-EJ-7318	3	1	6.21
TCGA-YL-A8SO	3	0	114.38
TCGA-ZG-A9L2	1	1	5.92
TCGA-HC-A76W	1	1	7
TCGA-EJ-5507	2	0	47.9
TCGA-EJ-A7NG	1	0	14.2
TCGA-ZG-A9LU	1	1	18.05
TCGA-CH-5746	2	0	24.03
TCGA-KK-A59X	3	0	83.34
TCGA-KK-A8IC	1	1	34.85
TCGA-KK-A8ID	2	0	69.27
TCGA-CH-5751	2	0	35.01
TCGA-KK-A7B1	1	0	34.95
TCGA-J4-AATZ	2	1	2.6
TCGA-KK-A7B0	3	1	19.92
TCGA-HC-7737	1	0	35.84
TCGA-EJ-AB20	1	0	4.31
TCGA-VN-A88L	3	0	24.53
TCGA-FC-A66V	1	0	17.23
TCGA-YJ-A8SW	2	1	4.87
TCGA-2A-A8VV	3	0	22.06
TCGA-VP-A876	2	0	109.58
TCGA-CH-5739	2	0	22.06
TCGA-EJ-5498	1	0	56.55
TCGA-EJ-7330	1	0	6.28
TCGA-VP-A87C	1	0	55.56
TCGA-KC-A7FE	1	0	11.57
TCGA-KK-A8I5	2	0	101.79
TCGA-G9-7509	1	0	52.93
TCGA-FC-A8O0	1	0	20.25
TCGA-V1-A9ZK	1	0	45.47
TCGA-ZG-A9MC	1	1	14.07
TCGA-KC-A7FD	3	0	8.88
TCGA-EJ-A65F	2	1	2.47
TCGA-V1-A8X3	1	0	6.64
TCGA-EJ-7314	2	0	37.81
TCGA-KK-A6E8	3	0	58.19
TCGA-EJ-A65G	3	0	21.9
TCGA-2A-AAYO	3	0	41.82
TCGA-KK-A8IH	2	0	66.18
TCGA-EJ-A65J	3	0	14.83
TCGA-J4-A83L	1	0	23.67
TCGA-G9-6348	1	0	49.81
TCGA-EJ-A65D	3	0	12.92
TCGA-V1-A8WV	2	0	22.55
TCGA-EJ-A8FS	3	1	7.1
TCGA-HC-7212	2	0	28.6
TCGA-CH-5753	2	0	1.02
TCGA-HC-7821	2	1	1.84
TCGA-VN-A943	3	0	16.31
TCGA-V1-A8MM	3	1	32.55
TCGA-EJ-7123	2	0	84.56
TCGA-HI-7171	2	1	7.17
TCGA-G9-7523	1	0	28.18
TCGA-EJ-A46G	2	0	21.96
TCGA-J4-A6G3	2	0	27.91
TCGA-J4-A83J	3	0	22.88
TCGA-KK-A8IJ	3	1	10.09
TCGA-V1-A8MK	1	1	16.7
TCGA-HC-7752	3	0	25.71
TCGA-V1-A9Z8	1	0	27.19
TCGA-J4-A67S	3	1	17.19
TCGA-G9-6329	1	0	41.62
TCGA-G9-6367	1	1	28.77
TCGA-HC-7078	3	0	65.26
TCGA-VN-A88K	3	0	25.51
TCGA-J4-8198	2	0	20.19
TCGA-G9-6384	2	0	25.15
TCGA-XK-AAJR	2	1	4.31
TCGA-HC-7820	2	0	24.56
TCGA-FC-7961	2	0	15.42
TCGA-2A-AAYU	2	0	20.22
TCGA-EJ-5531	1	0	41.85
TCGA-EJ-7125	2	0	93.7
TCGA-ZG-A9KY	2	0	4.27
TCGA-YL-A8S9	3	1	33.07
TCGA-HC-7231	2	0	30.87
TCGA-KK-A6DY	2	1	115.86
TCGA-EJ-7331	1	1	6.21
TCGA-G9-6347	1	0	68.68
TCGA-HC-A8CY	3	1	9.53
TCGA-EJ-AB27	1	0	4.77
TCGA-YL-A8HO	1	1	35.11
TCGA-G9-6498	1	1	44.12
TCGA-EJ-5527	2	0	58.45
TCGA-XJ-A83F	3	0	37.05
TCGA-XJ-A83G	3	0	48.03
TCGA-KK-A7AV	1	0	27.02
TCGA-YL-A8SH	3	0	28.77
TCGA-CH-5788	2	1	25.84
TCGA-VN-A88I	1	1	8.84
TCGA-J4-A67K	3	0	33.01
TCGA-Y6-A9XI	3	0	17.29
TCGA-HC-A9TE	1	1	4.41
TCGA-YL-A8SR	3	0	8.98
TCGA-YL-A8SI	1	1	46.78
TCGA-EJ-7115	1	0	88.34
TCGA-ZG-A9L9	3	1	1.68
TCGA-G9-7521	2	0	30.97
TCGA-KK-A6E0	3	1	30.94
TCGA-QU-A6IN	3	0	140.19
TCGA-G9-6371	3	0	40.31
TCGA-EJ-7793	1	0	3.75
TCGA-V1-A8WN	1	0	30.38
TCGA-VP-A87E	1	0	66.97
TCGA-EJ-8469	2	1	63.29
TCGA-QU-A6IL	3	0	3.19
TCGA-G9-6369	3	0	39.95
TCGA-EJ-5504	2	1	2.53
TCGA-G9-6385	1	0	27.29
TCGA-HC-7233	1	1	1.71
TCGA-ZG-A9L5	2	1	28.08
TCGA-EJ-7327	2	0	30.35
TCGA-EJ-5530	2	0	60.23
TCGA-EJ-5506	1	0	45.4
TCGA-VN-A88N	3	0	25.18
TCGA-EJ-A8FN	1	0	10.82
TCGA-VP-AA1N	3	0	44.88
TCGA-HC-7818	1	0	30.84
TCGA-VN-A88O	3	0	15.81
TCGA-HC-7211	2	0	40.14
TCGA-H9-7775	2	0	6.08
TCGA-J9-A8CK	1	0	10.55
TCGA-ZG-A9LB	3	1	15.95
TCGA-YL-A8HM	2	0	48.72
TCGA-J4-AAU2	3	0	27.12
TCGA-HC-A6HX	1	0	1.25
TCGA-YL-A8SJ	2	1	24.72
TCGA-EJ-A7NF	3	0	8.22
TCGA-FC-A5OB	3	1	8.98
TCGA-HC-7744	2	1	1.68
TCGA-V1-A8WL	1	0	64.04
TCGA-EJ-A7NJ	1	0	6.48
TCGA-EJ-5511	2	0	48.53
TCGA-M7-A724	3	1	15.88
TCGA-HC-8262	2	0	22.32
TCGA-J4-A6G1	1	0	25.28
TCGA-M7-A725	2	0	18.84
TCGA-J4-A83N	3	1	14.24
TCGA-KC-A4BL	1	1	6.35
TCGA-YL-A8SB	1	0	56.52
TCGA-HC-A632	2	0	2.01
TCGA-CH-5762	2	0	44.02
TCGA-V1-A9OY	1	0	35.08
TCGA-V1-A9O7	1	1	30.28
TCGA-EJ-5497	2	0	13.32
TCGA-KK-A8IA	2	0	63.48
TCGA-KK-A7B2	1	1	22.75
TCGA-G9-6377	1	0	31.5
TCGA-EJ-A8FP	1	1	3.85
TCGA-2A-A8W1	3	0	3.68
TCGA-ZG-A9NI	1	0	4.34
TCGA-ZG-A9L6	1	1	21.83
TCGA-XK-AAJ3	3	0	41.49
TCGA-ZG-A9LS	1	1	6.94
TCGA-HC-8259	2	0	30.38
TCGA-G9-A9S0	2	1	14.1
TCGA-V1-A9Z9	3	0	17.75
TCGA-EJ-A46F	3	1	7.07
TCGA-CH-5754	2	1	2.04
TCGA-CH-5748	2	1	1.02
TCGA-HC-A8D0	1	0	25.48
TCGA-YL-A9WJ	1	1	2.5
TCGA-G9-6494	2	1	47.41
TCGA-EJ-A7NH	1	0	15.58
TCGA-XK-AAIV	2	1	31.5
TCGA-KK-A6E5	3	0	68.15
TCGA-V1-A9OQ	3	0	12.2
TCGA-HC-A76X	2	0	4.93
TCGA-EJ-A46B	1	0	21.6
TCGA-KK-A8I7	1	1	35.77
TCGA-VP-A879	1	1	23.93
TCGA-HI-7169	1	0	88.24
TCGA-J9-A8CL	3	1	4.34
TCGA-XK-AAIR	1	0	31.96
TCGA-EJ-7783	2	1	2.66
TCGA-M7-A71Y	1	0	16.21
TCGA-YL-A8SK	1	0	46.29
TCGA-J9-A8CN	3	0	40.67
TCGA-V1-A9OT	3	1	15.65
TCGA-VP-A87B	3	0	89.49
TCGA-EJ-7792	1	0	45.9
TCGA-CH-5790	2	0	32.02
TCGA-YL-A8SA	2	0	16.83
TCGA-HC-A8D1	1	0	18.84
TCGA-ZG-A9ND	3	0	13.48
TCGA-G9-6343	3	0	80.55
TCGA-EJ-A65E	3	0	13.71
TCGA-VN-A88M	3	0	6.21
TCGA-XJ-A9DI	1	0	48.03
TCGA-KC-A7F5	3	0	2.99
TCGA-CH-5771	1	0	13.02
TCGA-V1-A9ZI	3	1	2.83
TCGA-KK-A8IF	3	1	21.3
TCGA-HC-7081	2	1	2.37
TCGA-HC-A6AQ	3	0	3.48
TCGA-KC-A4BR	1	1	33.6
TCGA-HC-A6AN	3	1	1.61
TCGA-J4-A67T	1	0	6.02
TCGA-EJ-5502	1	0	38.5
TCGA-2A-A8VL	1	0	20.42
TCGA-YL-A8S8	2	1	22.32
TCGA-VP-A878	1	1	3.22
TCGA-EJ-5510	1	0	62.04
TCGA-EJ-7784	2	0	25.68
TCGA-KK-A59Y	2	0	64.7
TCGA-V1-A9Z7	3	1	28.73
TCGA-XQ-A8TB	2	0	25.32
TCGA-EJ-5519	2	1	2.76
TCGA-EJ-A6RA	1	1	11.61
TCGA-CH-5737	3	0	2.99
TCGA-X4-A8KQ	1	0	45.47
TCGA-X4-A8KS	3	0	32.19
TCGA-KK-A6E2	2	0	165.17
TCGA-V1-A8MF	1	0	47.64
TCGA-QU-A6IO	3	0	122.17
TCGA-CH-5738	1	0	6.97
TCGA-HC-7209	2	0	14.47
TCGA-XJ-A83H	1	0	42.08
TCGA-G9-6336	1	0	67.99
TCGA-XJ-A9DK	1	0	9.04
TCGA-2A-A8W3	2	1	6.51
TCGA-EJ-5542	2	0	49.74
TCGA-J9-A8CP	3	0	12.69
TCGA-XJ-A9DQ	1	0	2.99
TCGA-J4-A83I	2	0	22.52
TCGA-HC-7075	3	0	19.76
TCGA-HI-7170	1	0	82.92
TCGA-M7-A721	1	0	13.15
TCGA-G9-6333	1	0	81.04
TCGA-VP-A87H	3	1	21.8
TCGA-HC-7745	1	0	23.7
TCGA-YL-A8HJ	1	0	52.96
TCGA-EJ-5496	2	0	19.56
TCGA-J4-A67M	1	0	30.94
TCGA-G9-6365	1	0	44.81
TCGA-EJ-7317	3	0	25.35
TCGA-V1-A8ML	3	0	14.73
TCGA-HC-7738	2	0	31.69
TCGA-HC-7210	1	0	28.54
TCGA-G9-6354	3	0	67.92
TCGA-KK-A8I6	2	0	21.96
TCGA-V1-A9OH	1	0	79
TCGA-TP-A8TV	3	0	20.05
TCGA-H9-A6BY	3	0	3.68
TCGA-XK-AAJP	3	0	41.39
TCGA-CH-5765	2	0	23.01
TCGA-KK-A7AZ	3	0	49.94
TCGA-VP-A872	1	0	119.38
TCGA-KC-A7F3	3	0	21.86
TCGA-CH-5791	2	0	33.01
TCGA-XJ-A9DX	3	0	31.99
TCGA-CH-5761	2	0	0.92
TCGA-KK-A8IB	3	0	2.73
TCGA-HC-8264	1	1	1.58
TCGA-G9-7522	1	0	35.44
TCGA-HC-8256	2	0	28.27
TCGA-HC-8216	2	0	22.42
TCGA-CH-5792	1	1	2.99
TCGA-CH-5767	3	0	15.06
TCGA-HC-7077	2	0	69.53
TCGA-HC-7736	2	0	36.26
TCGA-2A-A8VT	2	0	45.14
TCGA-ZG-A9LM	1	0	12.43
TCGA-EJ-5495	2	0	57.86
TCGA-EJ-A46D	1	0	20.58
TCGA-EJ-A46I	1	0	21.96
TCGA-ZG-A9M4	2	1	7.33
TCGA-KK-A8I4	1	1	38.2
TCGA-QU-A6IP	1	0	86.14
TCGA-MG-AAMC	3	0	5.69
TCGA-EJ-7786	1	0	36.03
TCGA-KK-A59V	3	0	113.1
TCGA-TP-A8TT	2	0	17.29
TCGA-YL-A9WX	1	1	49.51
TCGA-EJ-A46E	1	0	17.23
TCGA-CH-5766	2	0	1.02
TCGA-ZG-A8QY	3	0	13.28
TCGA-Y6-A8TL	3	0	32.61
TCGA-V1-A8MU	1	0	61.68
TCGA-CH-5769	2	1	2.04
TCGA-CH-5794	2	0	29
TCGA-V1-A9OA	1	0	20.91
TCGA-G9-A9S4	2	0	29.79
TCGA-EJ-5503	1	0	45.73
TCGA-KC-A4BV	2	1	43.66
TCGA-VP-A87D	2	1	39.25
TCGA-EJ-A6RC	1	0	28.7
TCGA-KK-A7B3	3	0	29.56
TCGA-EJ-8472	2	1	6.44
TCGA-VN-A88Q	2	0	44.91
TCGA-WW-A8ZI	3	0	14.76
TCGA-EJ-5532	2	0	60.1
TCGA-CH-5745	1	0	2.99
TCGA-ZG-A8QX	1	0	14.53
TCGA-EJ-7794	1	0	42.94
TCGA-YL-A9WK	3	1	33.17
TCGA-XQ-A8TA	2	1	4.8
TCGA-CH-5741	2	0	12.99
TCGA-G9-6363	2	0	45.3
TCGA-HC-A4ZV	2	1	0.76
TCGA-EJ-5508	2	0	64.6
TCGA-CH-5789	1	0	9.99
TCGA-G9-6353	1	0	50.7
TCGA-J9-A52D	3	0	6.97
TCGA-G9-6332	3	0	87.35
TCGA-EJ-5512	1	0	56.98
TCGA-EJ-A7NK	1	0	15.65
TCGA-G9-6373	1	0	26.66
TCGA-YL-A8SP	2	1	71.34
TCGA-ZG-A9LZ	2	1	10.19
TCGA-CH-5740	2	0	1.02
TCGA-G9-6496	3	0	56.75
TCGA-HC-7232	2	0	38.17
TCGA-EJ-A46H	1	0	23.8
TCGA-ZG-A9L4	1	0	36.43
TCGA-KK-A7AQ	3	1	40.01
TCGA-EJ-A7NN	2	1	6.48
TCGA-YL-A9WL	2	1	24.33
TCGA-KK-A8II	2	1	20.58
TCGA-XK-AAJA	3	0	30.58
TCGA-QU-A6IM	3	0	41
TCGA-HC-7819	2	1	0.03
TCGA-G9-6379	1	0	58.45
TCGA-G9-6339	1	1	53.72
TCGA-EJ-5521	2	0	74.93
TCGA-V1-A9OF	3	0	38.93
TCGA-EJ-8474	2	0	25.18
TCGA-KK-A8IK	3	0	67.46
TCGA-EJ-A65M	3	0	7.56
TCGA-EJ-7218	3	0	83.57
TCGA-YL-A9WY	2	1	25.15
TCGA-V1-A8WW	2	1	3.45
TCGA-CH-5752	2	0	31
TCGA-J4-A67R	1	0	29.92
TCGA-HC-A631	2	1	1.78
TCGA-ZG-A8QZ	1	0	10.13
TCGA-CH-5750	2	0	13.02
TCGA-KK-A6E4	3	1	115.13
TCGA-KK-A59Z	3	0	86.4
TCGA-KK-A6E1	2	0	72.26
TCGA-V1-A9ZG	2	0	49.87
TCGA-J9-A8CM	1	1	11.31
TCGA-EJ-A65B	1	0	23.34
TCGA-HC-A6AL	3	0	2.2
TCGA-M7-A723	1	0	25.08
TCGA-EJ-5494	2	0	48.56
TCGA-VP-A875	2	0	75.91
TCGA-EJ-7788	2	0	28.24
TCGA-CH-5772	2	0	15.98
TCGA-XK-AAJU	1	0	51.81
TCGA-CH-5764	2	0	1.02
TCGA-EJ-5526	2	1	18.64
TCGA-ZG-A8QW	1	0	3.09
TCGA-J4-A6M7	2	0	16.83
TCGA-HC-8261	3	0	17.95
TCGA-G9-7510	1	0	38.96
TCGA-G9-6362	3	0	47.44
TCGA-HC-7747	1	0	24.59
TCGA-KK-A7AY	3	1	36.95
TCGA-HC-7817	1	0	30.51
TCGA-G9-7525	2	0	32.68
TCGA-KK-A7AP	3	0	6.44
TCGA-V1-A8MJ	1	1	58.88
TCGA-G9-6351	1	0	67.33
TCGA-HC-7748	2	0	26.04
TCGA-EJ-5514	2	0	60.13
TCGA-V1-A9O9	2	1	94.36
TCGA-CH-5768	2	0	24.03
TCGA-G9-6364	2	0	39.39
TCGA-YL-A8HL	2	0	51.45
TCGA-G9-6370	1	0	38.01
TCGA-HC-8266	1	1	1.15
TCGA-FC-A6HD	3	0	25.94
TCGA-KC-A7F6	1	0	8.65
TCGA-EJ-7797	2	0	32.32
TCGA-V1-A9OL	2	1	3.45
TCGA-VN-A88R	3	0	25.78
TCGA-EJ-5499	2	0	46.52
TCGA-HC-7080	3	0	36.36
TCGA-YL-A8SF	2	0	45.14
TCGA-HC-A48F	2	1	1.51
TCGA-XK-AAK1	3	0	32.19
TCGA-EJ-7321	2	0	27.09
TCGA-EJ-A7NM	2	0	4.21
TCGA-KC-A4BN	1	0	59.67
TCGA-V1-A8WS	2	1	15.58
TCGA-G9-6361	1	0	46.52
TCGA-J4-8200	1	0	40.04
TCGA-HC-7749	2	0	23.8
TCGA-H9-A6BX	1	0	30.94
TCGA-KK-A6E6	2	0	113.33
TCGA-G9-7519	1	0	27.91
TCGA-HC-A6AS	1	0	1.45
TCGA-EJ-A8FO	1	0	9.27
TCGA-YL-A8SQ	3	1	10.82
TCGA-2A-A8VX	3	0	45.3
TCGA-G9-6366	3	0	64.01
TCGA-J4-AATV	1	0	18.18
